# Supplementary material for: Lizards as Model Organisms of Sex Chromosome Evolution: What We Really Know from a Systematic Distribution of Available Data?
Source: Genes (Basel). 2021 Aug 28;12(9):1341. doi: 10.3390/genes12091341 (PMC8468487; doi:10.3390/genes12091341)
Supplement: Supplementary file 1 [file genes-12-01341-s001.zip]

Archive with 1 entries (1 files):
- genes-1308172-supplementary.pdf
